# Supplementary material for: ﻿Two new genera and one new species of the tribe Adeshini (Hymenoptera, Braconidae, Braconinae) from India and South Africa
Source: Zookeys. 2023 Jun 12;1166:235–59. doi: 10.3897/zookeys.1166.105589 (PMC10280206; doi:10.3897/zookeys.1166.105589)
Supplement: XML Treatment for Adeshini [file zookeys.1166.105589-treatment1.xml]

<!DOCTYPE tp:taxon-treatment
  PUBLIC "-//TaxonX//DTD Taxonomic Treatment Publishing DTD v0 20100105//EN" "tax-treatment-NSO.dtd">
<tp:taxon-treatment xmlns:tp="http://www.plazi.org/taxpub"><tp:treatment-meta><kwd-group><label>Taxon classification</label><kwd>
                <named-content content-type="kingdom">Animalia</named-content>
              </kwd><kwd>
                <named-content content-type="order">Hymenoptera</named-content>
              </kwd><kwd>
                <named-content content-type="family">Braconidae</named-content>
              </kwd></kwd-group><mixed-citation publication-type="journal"><person-group><name><surname>Quicke</surname><given-names>Donald L. J.</given-names></name><name><surname>Ranjith</surname><given-names>Avunjikkattu Parambil</given-names></name><name><surname>Priyadarsanan</surname><given-names>Dharma Rajan</given-names></name><name><surname>Nasser</surname><given-names>Mannankadiyan</given-names></name><name><surname>Hebert</surname><given-names>Paul D. N.</given-names></name><name><surname>Butcher</surname><given-names>Buntika A.</given-names></name></person-group><article-title>﻿Two new genera and one new species of the tribe <tp:taxon-name><tp:taxon-name-part taxon-name-part-type="tribe">Adeshini</tp:taxon-name-part></tp:taxon-name> (<tp:taxon-name><tp:taxon-name-part taxon-name-part-type="order">Hymenoptera</tp:taxon-name-part></tp:taxon-name>, <tp:taxon-name><tp:taxon-name-part taxon-name-part-type="family">Braconidae</tp:taxon-name-part></tp:taxon-name>, <tp:taxon-name><tp:taxon-name-part taxon-name-part-type="subfamily">Braconinae</tp:taxon-name-part></tp:taxon-name>) from India and South Africa</article-title><source>Zookeys</source><day>12</day><month>06</month><year>2023</year><volume>1166</volume><fpage>235</fpage><lpage>259</lpage><pub-id pub-id-type="doi">10.3897/zookeys.1166.105589</pub-id></mixed-citation></tp:treatment-meta><tp:nomenclature><label>﻿</label><tp:taxon-name>
              <object-id xmlns:xlink="http://www.w3.org/1999/xlink" content-type="arpha" xlink:type="simple">BFD9B360-AE62-59A4-9484-06E792176D83</object-id>
              <tp:taxon-name-part taxon-name-part-type="tribe">Adeshini</tp:taxon-name-part>
            </tp:taxon-name><tp:taxon-authority>van Achterberg</tp:taxon-authority><tp:nomenclature-citation-list><tp:nomenclature-citation><tp:taxon-name>
                  <tp:taxon-name-part taxon-name-part-type="tribe">Adeshini</tp:taxon-name-part>
                </tp:taxon-name><comment>van Achterberg, 1983: 175; <xref ref-type="bibr" rid="B21">Quicke 1987</xref>: 99; <xref ref-type="bibr" rid="B22">Quicke 1988a</xref>: 265.</comment></tp:nomenclature-citation></tp:nomenclature-citation-list></tp:nomenclature><tp:treatment-sec sec-type="diagnosis" id="SECID0EOMBG"><title>Diagnosis.</title><p>Distinguished from other <tp:taxon-name><tp:taxon-name-part taxon-name-part-type="subfamily">Braconinae</tp:taxon-name-part></tp:taxon-name> by having the first abscissa of fore wing vein 2CU (the normally transverse vein 2CUa) short or completely absent, with 2CUb often arising at the same level of 1CUb OR if below the level of 1CUb, then vein 2cu-a present AND veins 2CU distinct AND the former not longer than vein 2cu-a. Additionally, scapus shorter ventrally than dorsally in lateral view; hind wing vein 1r-m very short, approximately as long as R, and oblique, the basal cell consequently being very narrow; hind wing posteriorly emarginate and setosity of posterior margin of hind wing very long compared with that of the wing membrane; first metasomal tergite movably connected to the second tergite; ovipositor shorter than the metasoma, at least with a distinct, pre-apical, dorsal angulation and ventral serrations.</p></tp:treatment-sec><tp:treatment-sec sec-type="distribution" id="SECID0EZMBG"><title>Distribution.</title><p>Afrotropical, Australian, and Oriental regions.</p></tp:treatment-sec><tp:treatment-sec sec-type="host" id="SECID0E5MBG"><title>Host.</title><p>Hispine chrysomelid beetles.</p></tp:treatment-sec><ref-list><ref id="B21"><mixed-citation xmlns:xlink="http://www.w3.org/1999/xlink" xlink:type="simple"><person-group><name name-style="western"><surname>Quicke</surname><given-names>DLJ</given-names></name></person-group> (<year>1987</year>) <article-title>The Old World genera of braconine wasps (<tp:taxon-name><tp:taxon-name-part taxon-name-part-type="order">Hymenoptera</tp:taxon-name-part></tp:taxon-name>: <tp:taxon-name><tp:taxon-name-part taxon-name-part-type="family">Braconidae</tp:taxon-name-part></tp:taxon-name>).</article-title><source>Journal of Natural History</source><volume>21</volume>(<issue>1</issue>): <fpage>43</fpage>–<lpage>157</lpage>. <ext-link xlink:href="10.1080/00222938700770031" ext-link-type="doi" xlink:type="simple">https://doi.org/10.1080/00222938700770031</ext-link></mixed-citation></ref><ref id="B22"><mixed-citation xmlns:xlink="http://www.w3.org/1999/xlink" xlink:type="simple"><person-group><name name-style="western"><surname>Quicke</surname><given-names>DLJ</given-names></name></person-group> (<year>1988a</year>) <article-title>A new genus and species of <tp:taxon-name><tp:taxon-name-part taxon-name-part-type="tribe">Adeshini</tp:taxon-name-part></tp:taxon-name> (Hym., <tp:taxon-name><tp:taxon-name-part taxon-name-part-type="family">Braconidae</tp:taxon-name-part></tp:taxon-name>, <tp:taxon-name><tp:taxon-name-part taxon-name-part-type="subfamily">Braconinae</tp:taxon-name-part></tp:taxon-name>) from Thailand.</article-title><source>Entomologist’s Monthly Magazine</source><volume>124</volume>: <fpage>203</fpage>–<lpage>205</lpage>.</mixed-citation></ref></ref-list></tp:taxon-treatment>
