# Supplementary material for: ﻿Two new genera and one new species of the tribe Adeshini (Hymenoptera, Braconidae, Braconinae) from India and South Africa
Source: Zookeys. 2023 Jun 12;1166:235–59. doi: 10.3897/zookeys.1166.105589 (PMC10280206; doi:10.3897/zookeys.1166.105589)
Supplement: XML Treatment for Crenuladesha narendrani [file zookeys.1166.105589-treatment3.xml]

<!DOCTYPE tp:taxon-treatment
  PUBLIC "-//TaxonX//DTD Taxonomic Treatment Publishing DTD v0 20100105//EN" "tax-treatment-NSO.dtd">
<tp:taxon-treatment xmlns:tp="http://www.plazi.org/taxpub"><tp:treatment-meta><kwd-group><label>Taxon classification</label><kwd>
                <named-content content-type="kingdom">Animalia</named-content>
              </kwd><kwd>
                <named-content content-type="order">Hymenoptera</named-content>
              </kwd><kwd>
                <named-content content-type="family">Braconidae</named-content>
              </kwd></kwd-group><mixed-citation publication-type="journal"><person-group><name><surname>Quicke</surname><given-names>Donald L. J.</given-names></name><name><surname>Ranjith</surname><given-names>Avunjikkattu Parambil</given-names></name><name><surname>Priyadarsanan</surname><given-names>Dharma Rajan</given-names></name><name><surname>Nasser</surname><given-names>Mannankadiyan</given-names></name><name><surname>Hebert</surname><given-names>Paul D. N.</given-names></name><name><surname>Butcher</surname><given-names>Buntika A.</given-names></name></person-group><article-title>﻿Two new genera and one new species of the tribe <tp:taxon-name><tp:taxon-name-part taxon-name-part-type="tribe">Adeshini</tp:taxon-name-part></tp:taxon-name> (<tp:taxon-name><tp:taxon-name-part taxon-name-part-type="order">Hymenoptera</tp:taxon-name-part></tp:taxon-name>, <tp:taxon-name><tp:taxon-name-part taxon-name-part-type="family">Braconidae</tp:taxon-name-part></tp:taxon-name>, <tp:taxon-name><tp:taxon-name-part taxon-name-part-type="subfamily">Braconinae</tp:taxon-name-part></tp:taxon-name>) from India and South Africa</article-title><source>Zookeys</source><day>12</day><month>06</month><year>2023</year><volume>1166</volume><fpage>235</fpage><lpage>259</lpage><pub-id pub-id-type="doi">10.3897/zookeys.1166.105589</pub-id></mixed-citation></tp:treatment-meta><tp:nomenclature><label>﻿</label><tp:taxon-name>
              <object-id xmlns:xlink="http://www.w3.org/1999/xlink" content-type="arpha" xlink:type="simple">D0A23D4F-66F8-57FC-B5DE-568D6C18FE06</object-id>
              <tp:taxon-name-part taxon-name-part-type="genus" reg="Crenuladesha">Crenuladesha</tp:taxon-name-part>
              <tp:taxon-name-part taxon-name-part-type="species" reg="narendrani">narendrani</tp:taxon-name-part>
            </tp:taxon-name><tp:taxon-authority>(Ranjith)</tp:taxon-authority><tp:taxon-status xmlns:xlink="http://www.w3.org/1999/xlink" xlink:type="simple">comb. nov.</tp:taxon-status><xref ref-type="fig" rid="F2">Figs 2</xref><xref ref-type="fig" rid="F3">, 3</xref><tp:nomenclature-citation-list><tp:nomenclature-citation><tp:taxon-name>
                  <tp:taxon-name-part taxon-name-part-type="genus" reg="Adesha">Adesha</tp:taxon-name-part>
                  <tp:taxon-name-part taxon-name-part-type="species" reg="narendrani">narendrani</tp:taxon-name-part>
                </tp:taxon-name><comment>Ranjith, 2017: 101–103.</comment></tp:nomenclature-citation></tp:nomenclature-citation-list></tp:nomenclature><tp:treatment-sec sec-type="type material" id="SECID0ELEAI"><title>Type material.</title><p><bold><italic>Holotype</italic></bold>, ♀, India, Kerala, Kozhikode, Janakikadu, 23.xii.2014, coll. Ranjith, A.P. (<named-content xmlns:xlink="http://www.w3.org/1999/xlink" content-type="dwc:institutional_code" xlink:title="Department of Zoology, University of Calicut" xlink:href="http://grbio.org/institution/university-calicut" xlink:type="simple">DZUC</named-content>). <bold><italic>Paratypes</italic></bold>, 1♀ same data as holotype; 1♀ and 1♂, India, Kerala, Malappuram, Nilambur, 5.iii.2015, coll. Ranjith, A.P.; 1♀, India, Kerala, Thrissur, Peechi (<named-content xmlns:xlink="http://www.w3.org/1999/xlink" content-type="dwc:institutional_code" xlink:title="Kerala Forest Research Institute" xlink:href="http://grbio.org/institution/kerala-forest-research-institute" xlink:type="simple">KFRI</named-content>), 6.v.2015, coll. Ranjith, A.P.; 2 ♂, same data except 8.v.2015.</p><fig id="F2" position="float" orientation="portrait"><object-id xmlns:xlink="http://www.w3.org/1999/xlink" content-type="doi" xlink:type="simple">10.3897/zookeys.1166.105589.figure2</object-id><object-id xmlns:xlink="http://www.w3.org/1999/xlink" content-type="arpha" xlink:type="simple">17C23D76-F6AC-537F-A744-01F2AD3DF834</object-id><label>Figure 2.</label><caption><p><italic><tp:taxon-name><tp:taxon-name-part taxon-name-part-type="genus" reg="Crenuladesha">Crenuladesha</tp:taxon-name-part><tp:taxon-name-part taxon-name-part-type="species" reg="narendrani">narendrani</tp:taxon-name-part></tp:taxon-name></italic>, ♀ <bold>A</bold> habitus, lateral view <bold>B</bold> head, anterior view <bold>C</bold> head, dorsal view <bold>D</bold> mesosoma, lateral view <bold>E</bold> mesoscutum and scutellum, dorsal view <bold>F</bold> propodeum and 1<sup>st</sup> metasomal tergite, dorsal view.</p></caption><graphic xmlns:xlink="http://www.w3.org/1999/xlink" xlink:href="zookeys-1166-235_article-105589__-g002.jpg" position="float" orientation="portrait" xlink:type="simple" id="oo_862716.jpg"><uri content-type="original_file" xlink:type="simple">https://binary.pensoft.net/fig/862716</uri></graphic></fig></tp:treatment-sec><tp:treatment-sec sec-type="diagnosis" id="SECID0EHGAI"><title>Diagnosis.</title><p>The single species of the genus is distinguished from all other members of the tribe by its mid-longitudinally grooved propodeum.</p><fig id="F3" position="float" orientation="portrait"><object-id xmlns:xlink="http://www.w3.org/1999/xlink" content-type="doi" xlink:type="simple">10.3897/zookeys.1166.105589.figure3</object-id><object-id xmlns:xlink="http://www.w3.org/1999/xlink" content-type="arpha" xlink:type="simple">8FD4FED4-CEBE-5B32-AACB-FE810C705E8B</object-id><label>Figure 3.</label><caption><p><italic><tp:taxon-name><tp:taxon-name-part taxon-name-part-type="genus" reg="Crenuladesha">Crenuladesha</tp:taxon-name-part><tp:taxon-name-part taxon-name-part-type="species" reg="narendrani">narendrani</tp:taxon-name-part></tp:taxon-name></italic>, ♀ <bold>A</bold> metasoma, lateral view <bold>B</bold> metasomal tergites 1 and 2, dorsal view <bold>C</bold> metasomal tergites 2–5, dorsal view <bold>D</bold> metasomal tergites 4 and 5, dorsal view <bold>E</bold> metasomal tergites 3–5, lateral view <bold>F</bold> wings.</p></caption><graphic xmlns:xlink="http://www.w3.org/1999/xlink" xlink:href="zookeys-1166-235_article-105589__-g003.jpg" position="float" orientation="portrait" xlink:type="simple" id="oo_862717.jpg"><uri content-type="original_file" xlink:type="simple">https://binary.pensoft.net/fig/862717</uri></graphic></fig></tp:treatment-sec><tp:treatment-sec sec-type="description" id="SECID0EQHAI"><title>Description</title><p><bold>(female).</bold> Length of body 2.5 mm, of fore wing 2.2 mm, and of ovipositor (part exserted beyond apex of metasoma 0.3 mm. <bold><italic>Head</italic>.</bold> Antennae with 33 flagellomeres. First flagellomere 1.10× and 1.20× as long as the second and third flagellomeres respectively. Third flagellomere 3.30× as long as wide. Terminal flagellomere acute. Height of clypeus: inter-tentorial distance: tentorio-ocular distance= 1.0: 2.2: 1.3. Face 0.50× as long as wide. POL: diameter of posterior ocellus: OOL= 1.0: 1.0: 2.5. Malar space 1.50× as long as basal width of mandible. <bold><italic>Mesosoma</italic>.</bold> Mesosoma 1.40× as long as high. Pronotum protruding anteriorly and not distinctly emarginate in dorsal view, smooth anteriorly with fine striae posteriorly in lateral view. Notauli well developed and not running parallel, moderately converging posteriorly. Scutellar sulcus divided by seven carinae. <bold><italic>Wings</italic>.</bold> Length of fore wing veins SR1: 3-SR: r = 8.2: 4.1: 1.0. Lengths of 2-SR: 3-SR: r-m = 1.6: 2.8: 1.0. Vein r as wide as 3-SR. Vein 2-SR slightly thinner than 3-SR. Hind wing vein SC+R1 2.00× as long as 1r-m. <bold><italic>Legs</italic>.</bold> Length of fore femur: tibia: basitarsus= 1.7: 2.1: 1.0. Length of hind femur: tibia: basitarsus = 1.7: 2.8: 1.0. <bold><italic>Metasoma</italic>.</bold> First metasomal tergite 1.30× wider posteriorly than long. Third metasomal tergite to fifth metasomal tergite sparsely punctate associated with setosity. Ovipositor sheath setose. Ovipositor 0.30× as long as hind tibia. <bold><italic>Coloration</italic>.</bold> Reddish brown except mandibles, maxillary and labial palps, anellus, legs, second metasomal tergite medially and third metasomal tergite medio-basally yellow, face yellowish brown, tip of mandibles, pterostigma and venation brown.</p><p><bold>Male.</bold> Similar to female.</p></tp:treatment-sec><tp:treatment-sec sec-type="biology" id="SECID0EUIAI"><title>Biology.</title><p>Unknown.</p></tp:treatment-sec><tp:treatment-sec sec-type="distribution" id="SECID0EZIAI"><title>Distribution.</title><p>India (Kerala).</p></tp:treatment-sec><tp:treatment-sec sec-type="variation" id="SECID0E5IAI"><title>Variation.</title><p>The yellow coloration on the second metasomal tergite varies within paratypes. Eyes are silvery in one paratype.</p></tp:treatment-sec></tp:taxon-treatment>
