# Supplementary material for: ﻿Two new genera and one new species of the tribe Adeshini (Hymenoptera, Braconidae, Braconinae) from India and South Africa
Source: Zookeys. 2023 Jun 12;1166:235–59. doi: 10.3897/zookeys.1166.105589 (PMC10280206; doi:10.3897/zookeys.1166.105589)
Supplement: XML Treatment for Protadesha [file zookeys.1166.105589-treatment4.xml]

<!DOCTYPE tp:taxon-treatment
  PUBLIC "-//TaxonX//DTD Taxonomic Treatment Publishing DTD v0 20100105//EN" "tax-treatment-NSO.dtd">
<tp:taxon-treatment xmlns:tp="http://www.plazi.org/taxpub"><tp:treatment-meta><kwd-group><label>Taxon classification</label><kwd>
                <named-content content-type="kingdom">Animalia</named-content>
              </kwd><kwd>
                <named-content content-type="order">Hymenoptera</named-content>
              </kwd><kwd>
                <named-content content-type="family">Braconidae</named-content>
              </kwd></kwd-group><mixed-citation publication-type="journal"><person-group><name><surname>Quicke</surname><given-names>Donald L. J.</given-names></name><name><surname>Ranjith</surname><given-names>Avunjikkattu Parambil</given-names></name><name><surname>Priyadarsanan</surname><given-names>Dharma Rajan</given-names></name><name><surname>Nasser</surname><given-names>Mannankadiyan</given-names></name><name><surname>Hebert</surname><given-names>Paul D. N.</given-names></name><name><surname>Butcher</surname><given-names>Buntika A.</given-names></name></person-group><article-title>﻿Two new genera and one new species of the tribe <tp:taxon-name><tp:taxon-name-part taxon-name-part-type="tribe">Adeshini</tp:taxon-name-part></tp:taxon-name> (<tp:taxon-name><tp:taxon-name-part taxon-name-part-type="order">Hymenoptera</tp:taxon-name-part></tp:taxon-name>, <tp:taxon-name><tp:taxon-name-part taxon-name-part-type="family">Braconidae</tp:taxon-name-part></tp:taxon-name>, <tp:taxon-name><tp:taxon-name-part taxon-name-part-type="subfamily">Braconinae</tp:taxon-name-part></tp:taxon-name>) from India and South Africa</article-title><source>Zookeys</source><day>12</day><month>06</month><year>2023</year><volume>1166</volume><fpage>235</fpage><lpage>259</lpage><pub-id pub-id-type="doi">10.3897/zookeys.1166.105589</pub-id></mixed-citation></tp:treatment-meta><tp:nomenclature><label>﻿</label><tp:taxon-name>
              <object-id xmlns:xlink="http://www.w3.org/1999/xlink" content-type="arpha" xlink:type="simple">208F14DE-E2A0-5F4F-B962-8BAC54E28CC3</object-id>
              <tp:taxon-name-part taxon-name-part-type="genus" reg="Protadesha">Protadesha</tp:taxon-name-part>
              <object-id xmlns:xlink="http://www.w3.org/1999/xlink" content-type="zoobank" xlink:type="simple">https://zoobank.org/560D8706-AAAC-4BC2-8BEC-749A0F499A16</object-id>
            </tp:taxon-name><tp:taxon-authority>Quicke &amp; Butcher</tp:taxon-authority><tp:taxon-status xmlns:xlink="http://www.w3.org/1999/xlink" xlink:type="simple">gen. nov.</tp:taxon-status></tp:nomenclature><tp:treatment-sec sec-type="type species" id="SECID0EIKAI"><title>Type species.</title><p><italic><tp:taxon-name><tp:taxon-name-part taxon-name-part-type="genus" reg="Protadesha">Protadesha</tp:taxon-name-part><tp:taxon-name-part taxon-name-part-type="species" reg="intermedia">intermedia</tp:taxon-name-part></tp:taxon-name></italic> Quicke &amp; Butcher, sp. nov. by monotypy.</p></tp:treatment-sec><tp:treatment-sec sec-type="diagnosis" id="SECID0EZKAI"><title>Diagnosis.</title><p>Differs from all other genera of <tp:taxon-name><tp:taxon-name-part taxon-name-part-type="tribe">Adeshini</tp:taxon-name-part></tp:taxon-name> in having fore wing vein 2CU with a clearly-differentiated and sub-transverse basal abscissa (2CUa).</p></tp:treatment-sec><tp:treatment-sec sec-type="description" id="SECID0EELAI"><title>Description.</title><p><bold><italic>Head</italic>.</bold> Scapus shorter ventrally than dorsally in lateral aspect. Head transverse. Head and mesosoma largely finely coriaceous or alutaceous. <bold><italic>Mesosoma</italic>.</bold> Mesonotum with very weak narrow mid-longitudinal groove. Notauli narrow, complete, more or less uniting shortly before scutellar sulcus. Precoxal sulcus absent. Median area of metanotum with weak, mid-longitudinal carina. Propodeum with mid-longitudinal carina. <bold><italic>Wings</italic>.</bold> Wings narrow. Fore wing second submarginal cell approximately 1.50× longer than wide. Fore wing vein 2CUa distinct. Hind wing vein 1r-m short, oblique. Hind wing vein R longitudinal. Posterior margin of hind wing weakly emarginate. Base of hind wing without glabrous area next to vein cu-a. <bold><italic>Metasoma</italic>.</bold> Metasoma with five fully visible and sculptured tergites; tergites deep with steep sides. Metasomal tergites 3–5 without transverse subposterior grooves. First metasomal tergite not flattened laterally; with weak lateral depression along ventrolateral margin; with small, fenestrate dorsope. Second metasomal tergite without mid-basal or antero-lateral areas, with wide, weak lateral depression that runs along lateral margin as far as the base of third tergite. Second metasomal suture narrow, weakly curved. Fifth metasomal tergite very weakly emarginated posterolaterally. Ovipositor sharp, with a distinct pre-apical dorsal angulation (nodus).</p></tp:treatment-sec><tp:treatment-sec sec-type="etymology" id="SECID0E2LAI"><title>Etymology.</title><p>From Greek <italic>proto</italic> meaning first and the genus name <italic><tp:taxon-name><tp:taxon-name-part taxon-name-part-type="genus" reg="Adesha">Adesha</tp:taxon-name-part></tp:taxon-name></italic> in reference to the potentially earlier form of modification of the fore wing venation in relation to that of other <tp:taxon-name><tp:taxon-name-part taxon-name-part-type="tribe">Adeshini</tp:taxon-name-part></tp:taxon-name>.</p></tp:treatment-sec><tp:treatment-sec sec-type="remarks" id="SECID0EPMAI"><title>Remarks.</title><p>The position of fore wing vein 2CUb half-way between the level of 2CU and the anal vein (hence with two angled abscissa of 2CU present) is intermediate between the usual condition in <tp:taxon-name><tp:taxon-name-part taxon-name-part-type="subfamily">Braconinae</tp:taxon-name-part></tp:taxon-name> and the derived state of the <tp:taxon-name><tp:taxon-name-part taxon-name-part-type="tribe">Adeshini</tp:taxon-name-part></tp:taxon-name>, suggesting that the genus might be displaying a transitional character state.</p></tp:treatment-sec></tp:taxon-treatment>
