# Supplementary material for: ﻿Two new genera and one new species of the tribe Adeshini (Hymenoptera, Braconidae, Braconinae) from India and South Africa
Source: Zookeys. 2023 Jun 12;1166:235–59. doi: 10.3897/zookeys.1166.105589 (PMC10280206; doi:10.3897/zookeys.1166.105589)
Supplement: XML Treatment for Protadesha intermedia [file zookeys.1166.105589-treatment5.xml]

<!DOCTYPE tp:taxon-treatment
  PUBLIC "-//TaxonX//DTD Taxonomic Treatment Publishing DTD v0 20100105//EN" "tax-treatment-NSO.dtd">
<tp:taxon-treatment xmlns:tp="http://www.plazi.org/taxpub"><tp:treatment-meta><kwd-group><label>Taxon classification</label><kwd>
                <named-content content-type="kingdom">Animalia</named-content>
              </kwd><kwd>
                <named-content content-type="order">Hymenoptera</named-content>
              </kwd><kwd>
                <named-content content-type="family">Braconidae</named-content>
              </kwd></kwd-group><mixed-citation publication-type="journal"><person-group><name><surname>Quicke</surname><given-names>Donald L. J.</given-names></name><name><surname>Ranjith</surname><given-names>Avunjikkattu Parambil</given-names></name><name><surname>Priyadarsanan</surname><given-names>Dharma Rajan</given-names></name><name><surname>Nasser</surname><given-names>Mannankadiyan</given-names></name><name><surname>Hebert</surname><given-names>Paul D. N.</given-names></name><name><surname>Butcher</surname><given-names>Buntika A.</given-names></name></person-group><article-title>﻿Two new genera and one new species of the tribe <tp:taxon-name><tp:taxon-name-part taxon-name-part-type="tribe">Adeshini</tp:taxon-name-part></tp:taxon-name> (<tp:taxon-name><tp:taxon-name-part taxon-name-part-type="order">Hymenoptera</tp:taxon-name-part></tp:taxon-name>, <tp:taxon-name><tp:taxon-name-part taxon-name-part-type="family">Braconidae</tp:taxon-name-part></tp:taxon-name>, <tp:taxon-name><tp:taxon-name-part taxon-name-part-type="subfamily">Braconinae</tp:taxon-name-part></tp:taxon-name>) from India and South Africa</article-title><source>Zookeys</source><day>12</day><month>06</month><year>2023</year><volume>1166</volume><fpage>235</fpage><lpage>259</lpage><pub-id pub-id-type="doi">10.3897/zookeys.1166.105589</pub-id></mixed-citation></tp:treatment-meta><tp:nomenclature><label>﻿</label><tp:taxon-name>
              <object-id xmlns:xlink="http://www.w3.org/1999/xlink" content-type="arpha" xlink:type="simple">0A3823CF-2787-57FE-9A4C-5DEFF767AA2C</object-id>
              <tp:taxon-name-part taxon-name-part-type="genus" reg="Protadesha">Protadesha</tp:taxon-name-part>
              <tp:taxon-name-part taxon-name-part-type="species" reg="intermedia">intermedia</tp:taxon-name-part>
              <object-id xmlns:xlink="http://www.w3.org/1999/xlink" content-type="zoobank" xlink:type="simple">https://zoobank.org/25308EB9-2BFC-4901-93EB-7A9FB96D4008</object-id>
            </tp:taxon-name><tp:taxon-authority>Quicke &amp; Butcher</tp:taxon-authority><tp:taxon-status xmlns:xlink="http://www.w3.org/1999/xlink" xlink:type="simple">sp. nov.</tp:taxon-status><xref ref-type="fig" rid="F4">Figs 4</xref><xref ref-type="fig" rid="F5">, 5</xref></tp:nomenclature><tp:treatment-sec sec-type="type material" id="SECID0EROAI"><title>Type material.</title><p><bold><italic>Holotype</italic></bold>, ♀. <bold>South Africa</bold>, Gauteng, Magaliesburg, Golden valley, private residence, <named-content xmlns:xlink="http://www.w3.org/1999/xlink" content-type="dwc:verbatimCoordinates" xlink:type="simple"><named-content content-type="geo-json" specific-use="{&#34;type&#34;:&#34;Point&#34;,&#34;coordinates&#34;:[27.545000,-26.026000]}" id="NCID0EBPAI" xlink:type="simple">26.026°S, 27.545°E</named-content></named-content>, 1526 m, coll. Herman Staude (<abbrev xmlns:xlink="http://www.w3.org/1999/xlink" xlink:title="Canadian National Collection of Insects and Arachnids" id="ABBRID0EGPAI" xlink:type="simple">CNCO</abbrev>). <bold><italic>Paratype</italic></bold>, 1♀ same data as holotype (<abbrev xmlns:xlink="http://www.w3.org/1999/xlink" xlink:title="Canadian National Collection of Insects and Arachnids" id="ABBRID0ENPAI" xlink:type="simple">CNCO</abbrev>).</p></tp:treatment-sec><tp:treatment-sec sec-type="description" id="SECID0ERPAI"><title>Description.</title><p>Length of body 3.2 mm, of fore wing 2.7 mm and of ovipositor (part exserted beyond apex of metasoma 0.3 mm. <bold><italic>Head</italic>.</bold> Antennae incomplete. Flagellomeres 1–3 approximately equal in length, 2.70× longer than wide. Width of head: width of face: height of eye = 3.3: 1.8: 1.0. Face very finely alutaceous with some weak oblique striation ventro-laterally. Inter-tentorial distance 1.4× tentorio-ocular distance. Malar space long; malar suture absent. Top of head finely coriaceous. Frons not impressed. Shortest distance between posterior ocelli: transverse diameter of posterior ocellus: shortest distance between posterior ocellus and eye = 1.8: 1.0: 2.0. Length of head behind eye 0.22× length of eye in dorsal view. Mesosoma 1.65× longer than high. Mesonotum finely coriaceous; notauli finely coriaceous. Mesopleuron weakly alutaceous dorso-laterally but otherwise largely shiny and glabrous. Mesosternum shiny but densely short setose. Propodeum with some irregular sculpture posteriorly. <bold><italic>Wings</italic>.</bold> Lengths of veins r-rs: 3RSa: 3RSb = 1.0: 2.7: 6.8. Lengths of veins 2RS: 3RSa: rs-m = 1.4: 1.6: 1.0. Fore wing vein 2CUa distinct, approximately 0.6× length of 2cu-a. Hind wing vein 1M 7.0× longer than 1r-m. <bold><italic>Legs</italic>.</bold> Lengths of fore femur: tibia: tarsus= 1.1: 1.0: 1.68. Lengths of fore femur: tibia: tarsus = 1.0: 1.5: 1.5. <bold><italic>Metasoma</italic>.</bold> Metasomal tergites 1–5 alutaceous-coriaceous with some weak superimposed rugose sculpture laterally. First metasomal tergite without carinae. Second metasomal tergite 1.5× wider posteriorly than long; 1.2× longer than third metasomal tergite. Ovipositor sheathes approximately as long as hind basitarsus. <bold>Coloration.</bold> Body and legs uniformly dark honey brown except: three small dark marks, one on each lateral lobe and a smaller less distinct one medio-anteriorly on the medial lobe of the mesoscutum; tarsi of all legs which are darker brown. Wings with hyaline membrane and brown venation; pterostigma yellowish medially darker around its borders. It should be noted that the mounted holotype was chemically extracted for its DNA and is, as a consequence, is now somewhat duller than the fresh specimen would have been. Fig. <xref ref-type="fig" rid="F4">4A</xref> shows the specimen prior to DNA extraction.</p><fig id="F4" position="float" orientation="portrait"><object-id xmlns:xlink="http://www.w3.org/1999/xlink" content-type="doi" xlink:type="simple">10.3897/zookeys.1166.105589.figure4</object-id><object-id xmlns:xlink="http://www.w3.org/1999/xlink" content-type="arpha" xlink:type="simple">EA3D4F46-8813-50FA-925E-A5BC23BF6817</object-id><label>Figure 4.</label><caption><p><italic><tp:taxon-name><tp:taxon-name-part taxon-name-part-type="genus" reg="Protadesha">Protadesha</tp:taxon-name-part><tp:taxon-name-part taxon-name-part-type="species" reg="intermedia">intermedia</tp:taxon-name-part></tp:taxon-name></italic> Quicke &amp; Butcher, sp. nov., ♀, holotype <bold>A</bold> habitus, lateral view <bold>B</bold> head, anterior view <bold>C</bold> head, dorsal view <bold>D</bold> head, lateral view <bold>E</bold> mesosoma, lateral view <bold>F</bold> mesosoma, dorsal view.</p></caption><graphic xmlns:xlink="http://www.w3.org/1999/xlink" xlink:href="zookeys-1166-235_article-105589__-g004.jpg" position="float" orientation="portrait" xlink:type="simple" id="oo_862718.jpg"><uri content-type="original_file" xlink:type="simple">https://binary.pensoft.net/fig/862718</uri></graphic></fig><p><bold>Male.</bold> Unknown.</p></tp:treatment-sec><tp:treatment-sec sec-type="biology" id="SECID0EVRAI"><title>Biology.</title><p>Unknown.</p></tp:treatment-sec><tp:treatment-sec sec-type="distribution" id="SECID0E1RAI"><title>Distribution.</title><p>South Africa (Gauteng).</p></tp:treatment-sec><tp:treatment-sec sec-type="etymology" id="SECID0E6RAI"><title>Etymology.</title><p>The species name <italic>intermedia</italic> is Latin meaning in between, referring to the position of fore wing vein 2CUb relative to 1CU.</p></tp:treatment-sec><tp:treatment-sec sec-type="comments" id="SECID0EPSAI"><title>Comments.</title><p>DNA barcode cytochrome oxidase 1 and 28S D2-D3 expansion region sequences were obtained for the holotype (process ID = <ext-link xmlns:xlink="http://www.w3.org/1999/xlink" xlink:href="http://www.boldsystems.org/index.php/Public_RecordView?processid=DQHYM029-17" ext-link-type="uri" xlink:type="simple">DQHYM029-17</ext-link> sample ID = BIOUG36019-C05) and a barcode for the paratype (BIOUG09276-A04).</p><fig id="F5" position="float" orientation="portrait"><object-id xmlns:xlink="http://www.w3.org/1999/xlink" content-type="doi" xlink:type="simple">10.3897/zookeys.1166.105589.figure5</object-id><object-id xmlns:xlink="http://www.w3.org/1999/xlink" content-type="arpha" xlink:type="simple">49504526-D983-5FB6-BD54-B2CD7F4823AE</object-id><label>Figure 5.</label><caption><p><italic><tp:taxon-name><tp:taxon-name-part taxon-name-part-type="genus" reg="Protadesha">Protadesha</tp:taxon-name-part><tp:taxon-name-part taxon-name-part-type="species" reg="intermedia">intermedia</tp:taxon-name-part></tp:taxon-name></italic> Quicke &amp; Butcher, sp. nov., ♀, holotype <bold>A</bold> propodeum and metasoma, dorsal view <bold>B</bold> propodeum and metasoma, lateral view <bold>C</bold> metasomal tergites 1–3, lateral view <bold>D</bold> wings <bold>E</bold> middle part of fore wing detail <bold>F</bold> apex hind tarsus.</p></caption><graphic xmlns:xlink="http://www.w3.org/1999/xlink" xlink:href="zookeys-1166-235_article-105589__-g005.jpg" position="float" orientation="portrait" xlink:type="simple" id="oo_862719.jpg"><uri content-type="original_file" xlink:type="simple">https://binary.pensoft.net/fig/862719</uri></graphic></fig></tp:treatment-sec></tp:taxon-treatment>
